# Supplementary material for: Impact of Gut Microbiota on Bone Metabolism—Present Concepts and Therapeutic Implications
Source: Int J Mol Sci. 2026 Apr 27;27(9):3865. doi: 10.3390/ijms27093865 (PMC13163506; doi:10.3390/ijms27093865)
Supplement: Supplementary file 1 [file ijms-27-03865-s001.zip]

Archive with 1 entries (1 files):
- ijms-4204743-supplementary.pdf
